# Supplementary material for: The deubiquitinase USP6 affects memory and synaptic plasticity through modulating NMDA receptor stability
Source: PLoS Biol. 2019 Dec 16;17(12):e3000525. doi: 10.1371/journal.pbio.3000525 (PMC6913916; doi:10.1371/journal.pbio.3000525)
Supplement: S1 Data — (XLSX) [file pbio.3000525.s001.xlsx]

## Sheet: Fig 1
Fig 1A
	USP6 mRNA
	Fetal brain	Adult cortex
	0.0167441	5.78545
	0.320064	7.47446
	0.305088	3.63027
	2.15153	4.56836
	2.20658	7.74047
Average	1	5.8398
SEM	0.484451	0.799569
Fig 1B
	H9 hESC	Astrosyte	Excitatory neuron	Interneuron
	1.53008	0.101719	12.0339	462.547
	1.308	0.164867	7.89665	1649.08
	2.9142	0.136156	4.86874	1638.27
	1.80345	0.318802	1.58379	106.049
	0.256547	0.347834	5.72387	1030.31
	0.280595	0.162874	1.7787	902.993
	0.206067	0.178987	5.77149	84.5771
	1.86379	0.996599	6.05632	12.8868
	2.65724	1.95615	7.16942	858.913
	0.117395	2.59077	3.44506	1016.28
	0.201002	0.803454	9.4434	695.919
	0.05771	1.98446	3.07462	192.859
	0.600519	1.06095	9.17932	25.245
	0.594083	3.867	4.07144	1693.11
	0.609323	3.28292	7.82747	1121.16
Average	0.976566	2.44509	5.99495	766.013
SEM	0.236432	0.641993	0.769093	156.259
Fig 1E
	WT	CAM-USP6
	43.06	71.25
	29.13	54.47
	20.67	63.09
	23.49	80.37
	47.65	59.04
	43.62	48.37
	63.24	42.93
	38.67	38.33
	35.9	67.73
	57.99	61.95
	28.01	47.77
	66.39	82.14
	52.77	79.35
	46.78	51.2
	52.27	50.39
	51.23	46.02
Average	43.8044	59.025
SEM	3.42905	3.48002
Fig 1G
	Day 1		Day 2		Day 3		Day 4		Day 5		Day 7		Day 8		Day 9
	WT	CAM-USP6	WT	CAM-USP6	WT	CAM-USP6	WT	CAM-USP6	WT	CAM-USP6	WT	CAM-USP6	WT	CAM-USP6	WT	CAM-USP6
	60	60	60	60	7.92	6.88	7.68	23.92	6.44	13.12	60	60	24	22.35	18.84	35.04
	60	60	60	60	33.04	23.68	24.16	60	20	5.12	15.96	17.96	11.12	31.28	24.72	39.4
	60	60	60	9.84	15.68	25.84	52.88	8.28	60	13.92	39.92	28.32	60	2.52	12.84	3.16
	49.8	60	60	52.04	7.4	24.36	43	10.56	1.96	34.08	35.16	13	3.92	21.48	42.24	37.48
	60	60	60	60	38.4	12.8	11.16	13.88	29.88	9.36	60	24.8	43.44	10.24	2.04	25.4
	60	60	60	60	35.36	46.76	24.6	5.28	24.24	8.36	59.52	4.32	60	26.76	59.88	13.68
	60	60	60	60	16.56	31.88	29.48	10.32	18.6	14.64	60	5.24	60	60	8.24	16
	60	49.8	60	60	29.48	42.88	7.56	0.52	4.64	9.28	26.04	19.6	42.24	23.72	13.68	32.4
	60	60	19.32	60	16.88	4.96	45.48	11.48	18.16	7.64	60	60	60	47.76	60	22.92
	60	60	59.48	60	60	9.44	40.36	0.08	11	6.2	15.6	57.76	25.2	12.84	15.05	10.8
	60	60	42.56	60	60	2.84	18.64	12.72	17.8	8.52	32.24	13.68	60	13.28	20.72	13.56
	60	45	60	60	9.92	42.4	43.28	15	20.6	60	21.84	51.04	23	60	27.19	49.76
	60	60	60	60	60	39.24	60	9.6	60	15.28	60	60	43	32.16	60	30.8
	60	60	60	60	36	3.68	11.6	4.68	6.4	8.08	60	60	11.08	14.92	60	13.76
	60	60	40.52	6.36	7.04	39.24	23.6	19.08	52.88	25.76	32.64	11.56	60	7.48	20.56	32.32
	39	60	60	60	42.8	3.24	60	22.08	60	12.2	60	13.8	51.88	30.8	10.8	1.64
	60	60	60	0.4	1.64	60	60	21.96	30.6	14.2	19.04	60	60	8.24	20.32	17.48
	60	60	60	60	60	20.96	54.56	4.52	18.4	11.92	60	10.6	59.72	9.06	28.44	20.68
	60	60	60	24.96	27.28	0	43.88	14.52	10.56	51.28	30.12	60	12.2	60	58.32	19.08
	49.8	22.64	16.84	4.04	44.56	32.44	31.56	33	9.64	46.56	21.36	14.48	19.48	12.08	60	7.84
	60	60	58.48	60	22	4.56	15.84	24.6	60	14.76	21	22.52	0.88	15.36	25.16	7.2
	60	60	18.4	13.76	60	6	13.2	60	11.56	10.4	14.76	60	31.72	9.06	15.24	7
	60	60	60	60	35.96	60	6.2	7.44	7.6	28.6	11.04	28.28	60	1.76	58.44	3.88
	60	49.8	60	11.4	60	8.92	18.68	24.28	8.52	5.08	12.6	17.76	9.64	25.96	41.92	3.24
	60	60	60	60	11.8	9.48	6.56	2.48	3.92	21.36	60	16.6	60	15.84	25.88	13.29
	60	60	29.4	36.56	43.48	32.52	34.04	4.28	31.92	8.76	48.12	10.32	9.06	60	8.36	6.2
	60	60	60	48.44	60	2.08	3.92	5.72	12.6	1.72	60	12	15.05	36.48	14.56	26.4
	58	60	15.04	60	60	60	3.2	5.6	16.08	23.76	37.2	60	24.32	31.68	57.68	11.94
	60	60	60	5.16	60	2.6	16.72	16.72	25.8	16.92	29.52	60	16.16	45.76	25.12	34.48
	60	60	60	60	16.64	8.48	3.6	7.88	15.84	8.12	12.96	44	60	15.68	60	3.28
	49.8	60	18.04	60	16.76	5.44	40.6	4.6	56.44	24.36	39.24	23.88	11	13.28	8.44	18.44
	60	60	20.44	17.52	60	60	12.96	11.96	60	9.48	29	10.68	11.88	32.08	10.12	27.92
Average	58.325	57.7263	49.9537	44.7025	34.8938	22.925	27.1562	14.9075	24.7525	17.1513	37.6525	31.6313	34.3747	25.3097	30.4625	18.9522
SEM	0.820196	1.29492	3.01009	4.00036	3.62266	3.5594	3.29981	2.51993	3.47999	2.44409	3.26094	3.7921	3.89113	3.10047	3.58419	2.24171
Fig 1H
	Probe test (Day 6)
	SW		SE		NE		NW
	WT	CAM-USP6	WT	CAM-USP6	WT	CAM-USP6	WT	CAM-USP6
	23	48.4	33.67	21.13	29.53	0	13.47	30.33
	34.66	39.87	24.87	32.13	22.4	13	17.8	14.93
	34.2	28.93	28	31.33	13.47	19	24.27	20.67
	27.2	29.6	22.87	22.87	23.47	31.47	26.2	15.93
	36.26	37.26	21.73	30.53	21.8	15.13	20.07	16.8
	27	40.4	24.27	26.67	21	19.47	27.73	13.4
	30.27	31.74	21.27	19.73	23.73	27.73	24.53	20.67
	21.86	43.2	23.8	21.07	28.93	19.87	25.27	15.8
	32.06	52.87	20.73	16.33	17.67	18.47	29.33	12.27
	23.73	37.53	27.13	38.67	21.53	11	27.27	12.27
	25.46	35.54	22.73	25.6	22.2	26.13	29.33	12.53
	31.87	40.93	29.93	28.87	19.27	14.93	18.4	14.93
	50.54	39.53	28.73	25.4	13.2	12.13	7.53	22.87
	48	50.4	19.8	24.47	16.4	11.07	15.67	14.07
	24.07	44.93	33.07	30.87	16.4	9.13	26.33	14.8
	38.26	42.06	30.33	32.87	13.2	13.4	18.2	11.47
Average	31.7775	40.1994	25.8081	26.7838	20.2625	16.3706	21.9625	16.4838
SEM	2.11848	1.72748	1.10221	1.45818	1.25764	1.94143	1.57804	1.23778
	Probe test (Day 10)
	SW		SE		NE		NW
	WT	CAM-USP6	WT	CAM-USP6	WT	CAM-USP6	WT	CAM-USP6
	23.33	20.13	44.07	19.53	13.86	36.2	18.6	23.8
	26.13	22	23.13	11	24.26	38.33	26.4	28.4
	26.53	25.6	28.8	25.33	13.2	21.6	31.33	27.33
	6.13	28.73	31.4	22.93	21.54	30.4	40.8	17.67
	25.53	27.2	28.13	15.87	22.87	44.87	23.27	12
	10.2	27.27	12.67	19.8	36.93	30.87	40.07	21.93
	27.6	32.33	21.33	27.53	24.26	25.47	26.73	14.47
	29.27	26.47	19	19.73	25.2	30.74	26.27	22.87
	33	27	11.07	16.73	43.8	46.06	11.67	10
	34	31.8	11.2	13.2	20.93	34.93	33.67	19.93
	16	26.27	22.27	11.53	44.6	35	17.07	26.93
	9.13	20.53	45.73	19.07	43.8	45.93	1.2	14.33
	31.27	31.73	20.27	19.13	23.73	27.13	24.53	21.87
	31.47	14.87	29.87	24.73	25.2	51.93	13.33	8.33
	21.53	27.33	37.2	22.4	24.27	39.8	16.53	10.2
	46.33	25.67	0	19.6	28.13	34.53	25.47	20.07
Average	24.8406	25.9331	24.1337	19.2569	27.2863	35.8619	23.5588	18.7581
SEM	2.60803	1.1629	3.071	1.19345	2.46582	2.08009	2.6018	1.63546

## Sheet: Fig 2
Fig 2B
	WT		CAM-USP6
	Empty	Stranger1	Empty	Stranger1
	39.42	60.58	38.92	61.08
	37.69	62.31	8.64	91.36
	74.74	25.26	21.33	78.67
	38.98	61.02	29.83	70.17
	32.13	67.87	28.64	71.36
	39.05	60.95	21.73	78.27
	38.32	61.68	29.22	70.78
	49.98	50.02	17.3	82.7
	48.9	51.1	28.77	71.23
	32.97	67.03	32.01	67.99
	29.17	70.83	33.09	66.91
	36.52	63.48	25.4	74.6
	62.27	37.73	33.21	66.79
	62.71	37.29	29.25	70.75
	43.15	56.85	39.25	60.75
	36.48	63.52	65.93	34.07
Average	43.905	56.095	30.1575	69.8425
SEM	3.17995	3.17995	3.07301	3.07301
Fig 2C
	WT		CAM-USP6
	Stranger1	Stranger2	Stranger1	Stranger2
	45.83	54.17	37.78	62.22
	47.33	52.67	32.87	67.13
	59.84	40.16	20.2	79.8
	27.09	72.91	85.81	14.19
	36.37	63.63	24.03	75.97
	49.17	50.83	30.49	69.51
	35.26	64.74	26.54	73.46
	32.04	67.96	35.19	64.81
	51.97	48.03	25.88	74.12
	25.07	74.93	29.42	70.58
	26.17	73.83	19.99	80.01
	43.89	56.11	18.97	81.03
	25.8	74.2	28.97	71.03
	48.18	51.82	14.6	85.4
	34.5	65.5	41.6	58.4
	28.44	71.56	26.09	73.91
Average	38.5594	61.4406	31.1519	68.8481
SEM	2.74084	2.74084	4.0622	4.0622
Fig 2E
	WT	CAM-USP6
	138	22
	150	289
	21	510
	118	158
	16	341
	85	366
	337	327
	36	251
	53	60
Average	106	258.222
SEM	33.3208	51.7375

## Sheet: Fig 3
Fig 3A
	WT								CAM-USP6
Stimulus intensity (mA)	0.1	0.2	0.3	0.4	0.5	0.6	0.7	0.8	0.1	0.2	0.3	0.4	0.5	0.6	0.7	0.8
	0.349963	0.55808	0.660516	0.755962	0.760523	0.810464	0.822068	0.878684	0.321916	0.561291	0.702678	0.746476	0.821431	0.857439	0.947764	0.99265
	0.353578	0.64695	0.799626	0.963657	1.06351	1.11002	1.13846	1.16904	0.393071	0.629168	0.774817	0.89032	0.921856	1.01041	1.03179	1.03748
	0.404111	0.727014	0.842878	0.948222	1.06143	1.08388	1.15056	1.19229	0.330632	0.637402	0.795246	0.930068	0.957071	1.00256	1.03495	1.04268
	0.363136	0.683521	0.872143	0.979201	1.08578	1.07933	1.17296	1.24402	0.391796	0.668161	0.808711	0.890897	0.968869	1.11834	1.07529	1.07632
	0.395725	0.590455	0.780579	0.807435	0.831014	0.966922	0.969072	0.838746	0.431355	0.736458	0.834186	0.892255	0.921768	1.01384	1.01316	1.04798
	0.309693	0.629079	0.744273	0.840315	0.853151	0.910406	0.987678	0.933626	0.288916	0.576829	0.681002	0.746003	0.785292	0.808716	0.823407	0.811185
	0.279789	0.70216	0.816172	0.9284	0.983767	1.02103	1.06291	1.03464	0.310367	0.541616	0.661286	0.888077	0.855067	0.914729	0.965566	0.973194
	0.252333	0.562442	0.8015	1.01044	1.12515	1.27435	1.33046	1.36946	0.305102	0.530356	0.612251	0.677344	0.716778	0.751435	0.798405	0.824304
	0.304291	0.524571	0.665854	0.766653	0.787396	0.791693	0.831096	0.849705
	0.32423	0.543939	0.669775	0.75638	0.839634	0.860411	0.893316	0.931226
	0.373365	0.653924	0.776763	0.878703	0.931881	0.955947	1.02065	1.06648
	0.306901	0.494656	0.643577	0.75928	0.793826	0.951613	0.915685	1.01305
	0.436949	0.679011	0.859182	0.934955	0.949861	1.08564	1.09569	1.05909
	0.325575	0.616475	0.771177	0.857269	0.883902	0.915312	0.926097	0.946744
Average	0.341403	0.615163	0.764572	0.870491	0.925059	0.98693	1.02262	1.03763	0.346644	0.61016	0.733772	0.83268	0.868516	0.934684	0.961291	0.975724
SEM	0.0135825	0.0190412	0.0205647	0.0243659	0.0326482	0.0351968	0.0387005	0.0423444	0.0182308	0.0249946	0.0283271	0.0332436	0.0316065	0.0435377	0.0358135	0.0363345
Fig 3B
	WT					CAM-USP6
Paired pulse interval (ms)	20	50	100	200	500	20	50	100	200	500
	1.71619	1.7454	1.4911	1.27899	1.13816	1.92302	1.82316	1.56963	1.38214	1.12714
	1.69029	1.69381	1.56924	1.37289	1.14502	2.21162	1.99193	1.72226	1.42406	1.11461
	2.06361	2.07727	1.78702	1.54311	1.16403	1.73846	1.49117	1.56666	1.42637	1.14885
	1.7068	1.73616	1.74967	1.55562	1.29877	1.93249	1.81361	1.63799	1.29465	1.11436
	1.86598	1.80798	1.73549	1.42399	1.17562	1.39829	1.35808	1.25087	1.12396	0.948394
	1.58499	1.64192	1.48157	1.28476	1.10959	1.4845	1.54951	1.3888	1.22514	0.944468
	1.65682	1.42404	1.47517	1.31146	0.990998	2.15131	1.79599	1.58142	1.31698	1.46745
	1.29866	1.53427	1.38693	1.42406	1.01432	1.96748	1.71846	1.66926	1.40275	1.01836
	1.26473	1.24693	1.22795	1.17222	0.991799	1.86275	1.69309	1.70812	1.38327	1.11645
	1.82967	1.61601	1.58458	1.36555	1.15356	1.45749	1.6264	1.63612	1.33985	1.08168
	1.54934	1.43935	1.5336	1.28707	1.06994
	2.19612	1.92453	1.75565	1.50072	1.31314
	1.91311	1.67989	1.58021	1.47605	0.910259
	1.77344	1.6743	1.53017	1.41292	1.19602
Average	1.72212	1.66013	1.56345	1.38639	1.11937	1.81274	1.68614	1.57311	1.33192	1.10817
SEM	0.0685563	0.0561535	0.0417613	0.0298051	0.030831	0.0905484	0.0586476	0.0466461	0.0305345	0.0462289
Fig 3C
Time	WT n=4				CAM-USP6 n=10
1	91.2075	109.22	98.6826	97.1703	98.8635	98.412	97.2268	93.7293	108.505	97.9227	96.3359	77.2037	91.0826	99.8464
2	92.7637	94.1467	96.4277	98.1555	94.8665	95.8103	99.8361	95.0151	105.277	99.8147	99.4822	79.955	93.8194	102.089
3	94.4693	96.8421	94.721	103.248	99.4367	93.8524	98.0532	98.7868	100.785	96.3937	95.4259	83.0318	93.9673	99.2856
4	100.794	101.331	94.8438	97.4983	100.953	94.1971	98.2454	94.8115	101.561	98.835	98.7258	87.3974	99.0803	100.319
5	97.3622	99.9788	98.3938	94.8473	94.3777	97.216	100.91	95.9832	97.8859	97.4732	96.5009	90.9965	97.3084	100.54
6	94.6157	100.062	97.5775	92.7693	93.72	91.9195	99.3203	96.7373	96.3335	101.792	102.042	93.4193	97.2799	98.2347
7	97.8744	101.652	97.6004	90.2301	96.1108	96.7217	100.39	99.1967	96.432	102.871	97.6517	96.7634	100.313	95.5742
8	101.635	97.1007	101.832	90.437	102.078	95.2952	96.3572	102.002	94.9606	104.175	98.9843	99.6329	97.7344	96.5182
9	100.799	89.5928	103.72	92.1074	99.0877	100.861	98.6777	99.1569	93.9055	105.999	98.1804	101.694	100.564	96.1395
10	103.822	95.6289	96.9005	93.782	105.365	101.752	98.0785	102.32	96.6848	107.784	101.612	102.112	102.07	96.947
11	100.208	95.7112	102.25	93.9292	94.2771	96.5314	100.789	100.014	96.7869	104.383	100.21	106.594	101.014	99.7632
12	98.9373	96.8423	101.98	95.8575	97.9514	96.8412	101.081	104.45	95.735	99.6847	100.073	105.843	100.707	98.1295
13	103.842	100.614	97.0876	99.0893	102.702	97.6808	100.201	100.851	97.5806	97.8765	98.608	106.829	107.166	101.065
14	99.5213	101.276	104.999	103.296	104.941	99.4626	101.834	99.433	96.8574	97.5445	102.955	111.135	104.598	99.8282
15	103.876	102.555	113.263	106.811	96.6702	101.707	100.989	100.437	100.992	99.3395	100.758	110.716	104.152	100.721
16	101.523	101.808	100.171	104.212	102.972	104.27	101.431	105.454	102.295	97.8979	100.684	109.617	102.502	99.5499
17	104.429	103.006	97.1552	109.885	103.882	107.834	105.065	100.839	102.396	98.8623	103.135	107.897	102.847	100.594
18	101.636	103.226	98.3677	113.825	104.186	109.46	99.0166	103.331	103.828	98.3939	102.807	110.477	101.702	103.468
19	105.454	103.742	104.396	109.334	104.887	109.827	102.484	106.058	105.354	95.4394	103.33	107.372	102.099	102.736
20	105.252	105.652	99.6365	113.51	102.675	110.34	99.9998	101.413	105.836	97.5161	102.498	111.307	178.736	108.644
21	236.605	283.627	208.123	220.786	273.182	256.879	243.671	177.04	184.09	239.22	199.901	199.701	167.816	166.84
22	233.231	220.906	167.971	160.362	252.575	239.002	201.444	174.547	155.592	173.489	192.033	163.579	153.634	175.541
23	196.313	164.761	170.562	143.247	244.334	235.427	174.107	173.311	148.74	150.563	183.386	150.655	143.133	141.922
24	179.211	144.249	164.187	132.394	248.032	230.035	164.047	163.642	148.826	143.128	173.6	143.557	141.559	128.159
25	171.328	135.236	158.871	130.582	250.378	227.785	160.195	164.462	151.581	134.723	169.27	140.239	138.97	129.892
26	165.217	132.639	153.768	128.969	241.256	222.651	167.443	159.06	147.19	137.843	171.301	136.643	140.22	145.579
27	172.949	135.195	161.525	131.15	239.413	227.556	163.904	162.371	148.01	133.778	180.994	136.332	138.694	162.108
28	169.447	139.326	153.26	125.931	228.466	226.522	172.312	166.208	148.959	140.857	161.712	133.577	135.237	165.871
29	163.917	139.942	164.057	128.791	240.828	221.347	168.898	158.407	150.028	140.798	172.103	136.961	139.563	172.262
30	161.404	146.701	154.341	125.776	231.711	226.605	174.309	160.974	151.236	150.648	165.527	135.946	134.452	172.396
31	152.062	144.765	143.894	126.153	223.326	219.675	178.446	168.304	149.751	145.069	174.87	131.898	132.727	171.911
32	152.158	141.839	144.121	125.679	237.239	226.652	174.369	166.209	152.723	151.4	164.409	135.278	131.907	175.282
33	155.572	149.811	144.707	128.037	220.56	218.333	185.159	162.184	148.044	156.19	167.275	128.737	135.064	170.624
34	155.116	151.538	150.211	129.92	248.069	223.703	184.627	167.417	150.594	155.106	168.127	133.596	136.514	174.335
35	159.048	153.006	154.728	132.505	226.498	222.054	180.249	163.746	151.799	159.036	167.952	135.756	128.744	166.658
36	151.581	151.91	155.682	131.254	235.52	224.358	181.651	153.923	152.353	158.401	170.777	131.964	131.743	168.37
37	153.457	152.111	156.686	134.025	225.947	222.935	179.01	163.004	151.614	168.562	161.905	134.954	132.072	168.69
38	143.996	151.53	166.804	130.459	214.521	223.007	186.17	163.866	152.224	168.02	162.914	132.233	132.209	169.306
39	152.592	152.969	155.51	131.265	224.161	224.716	179.476	151.298	151.024	169.5	177.888	131.927	130.084	163.49
40	145.715	153.583	161.569	131.207	215.642	224.063	183.144	164.516	157.163	170.036	165.227	127.334	131.901	162.945
41	144.626	152.487	165.366	130.218	214.728	223.352	183.092	160.431	153.258	181.096	166.343	130.142	131.635	161.737
42	137.704	155.773	157.481	126.847	211.53	225.254	185.47	153.794	152.228	164.855	161.455	134.981	130.371	162.466
43	146.896	156.665	144.483	124.799	208.255	226.607	185.182	159.199	155.876	166.339	158.011	136.416	128.386	161.133
44	140.965	155.434	149.666	119.545	215.084	225.983	183.908	164.037	155.74	167.754	160.212	141.16	129.339	155.777
45	142.513	155.429	157.232	120.712	205.889	224.972	181.712	157.227	156.799	174.468	162.918	139.217	127.931	158.37
46	142.007	156.197	145.285	124.4	215.466	225.745	180.733	150.348	158.157	171.512	170.53	142.37	130.879	154.585
47	141.263	154.191	152.993	121.98	212.102	228.971	177.937	157.46	161.991	169.154	160.23	142.576	125.953	158.505
48	143.615	157.66	156.038	122.326	202.174	226.441	174.878	161.861	158.874	165.804	162.847	144.392	129.433	153.134
49	151.349	158.306	141.056	119.616	194.828	226.888	175.602	161.261	160.552	155.891	161.353	144.945	128.424	155.079
50	147.651	157.031	149.403	115.197	204.51	230.318	172.736	165.986	160.372	157.136	170.241	149.613	130.414	158.324
51	149.806	157.161	149.8	116.373	194.354	227.418	174.933	168.878	160.742	150.108	165.27	146.654	132.45	156.461
52	146.122	161.702	147.512	115.526	207.668	229.982	173.646	163.165	156.927	151.891	166.512	150.488	133.886	157.099
53	141.084	158.672	148.73	114.45	206.246	230.808	175.439	161.115	157.758	149.607	164.418	155.207	134.992	154.124
54	146.543	157.486	146.564	115.586	199.165	233.383	173.228	168.705	159.732	157.787	166.477	155.075	137.225	160.215
55	141.303	156.532	141.415	117.376	187.752	232.79	172.273	164.069	163.535	160.702	164.303	153.37	133.143	158.026
56	141.297	155.761	139.246	115.134	196.15	238.237	169.015	161.97	160.639	158.376	158.776	155.227	135.694	160.785
57	135.619	151.035	135.32	114.141	185.495	230.38	168.167	169.758	159.796	160.089	162.78	152.199	132.289	160.28
58	138.285	152.688	141.008	114.99	186.891	233.017	168.295	172.097	159.885	161.591	162.051	147.042	134.096	159.423
59	142.098	156.708	142.738	108.912	194.851	232.707	179.1	164.447	159.166	160.273	151.562	136.289	130.613	155.508
60	144.899	153.568	153.479	115.524	186.019	235.839	162.499	167.71	160.401	161.325	158.025	126.74	132.19	157.708
61	139.602	157.918	144.654	116.689	173.446	230.767	162.821	159.991	158.171	163.004	152.048	114.017	128.713	160.392
62	140.243	155.448	137.842	114.671	175.673	235.57	162.975	161.964	160.485	164.713	163.636	122.373	132.021	161.728
63	143.905	156.157	152.374	117.63	196.183	237.658	160.696	162.152	162.534	179.86	153.695	120.409	129.077	161.293
64	136.54	155.635	144.273	120.599	167.688	230.977	164.006	163.443	160.552	183.073	157.983	125.74	133.563	161.135
65	142.629	155.59	144.988	116.904	171.985	232.904	165.079	154.987	163.076	190.344	156.275	121.397	128.817	165.351
66	131.803	153.569	145.188	119.804	182.957	236.718	164.025	168.26	166.448	192.884	151.369	115.369	131.755	164.219
67	138.04	152.165	145.318	117.18	163.055	233.503	164.64	161.665	163.523	191.886	163.585	110.57	129.546	164.777
68	141.078	151.464	140.933	114.388	166.913	232.617	162.537	164.499	161.495	188.564	163.164	114.31	132.055	169.655
69	133.291	152.806	145.73	109.626	163.039	230.096	163.549	162.845	163.304	188.887	162.289	115.345	128.798	168.841
70	141.585	151.017	140.344	108.348	185.81	230.811	162.794	167.422	163.5	191.994	158.141	118.554	133.538	170.929
71	134.414	147.673	143.393	108.511	174.786	222.284	169.179	160.533	162.976	189.464	162.89	119.493	131.505	171.978
72	141.643	147.123	149.849	106.053	160.378	223.602	165.23	181.037	159.294	190.487	156.579	123.195	132.262	169.082
73	134.79	152.357	154.953	107.326	167.082	221.269	163.756	159.373	160.164	187.178	159.59	123.511	129.246	172.963
74	131.144	151.102	142.857	107.355	168.53	221.773	166.379	168.31	159.691	187.404	156.528	124.854	130.453	172.842
75	124.1	144.628	130.337	108.955	159.591	221.315	165.694	168.382	160.909	191.781	155.763	124.946	130.255	172.409
76	130.55	151.612	143.787	114.552	157.533	214.665	164.935	167.163	162.726	185.301	166.991	125.126	128.376	175.774
77	127.712	146.594	151.824	113.743	149.581	213.611	166.976	166.321	164.138	185.193	165.58	129.889	129.149	173.044
78	125.669	141.062	141.246	114.989	167.456	212.394	165	171.928	161.686	176.164	161.811	124.634	129.433	174.251
79	129.547	141.418	135.15	118.086	172.975	212.911	166.73	166.033	162.488	171.162	167.205	122.682	127.867	179.189
80	115.409	147.139	138.658	121.086	155.988	216.909	164.656	165.762	160.223	164.131	167.55	125.37	127.451	177.549
Fig 3D
Time (min)	WT n=7							CAM-USP6 n=8
0	108.123	96.3114	87.8375	103.055	106.428	97.1998	109.041	111.725	99.1683	100.438	98.2257	102.431	104.683	98.4137	99.6346
1	106.897	98.1227	93.2266	102.144	107.993	93.3637	97.8625	105.61	98.8741	93.3255	100.372	100.944	105.749	90.9154	94.6556
2	105.944	98.381	95.5714	100.32	104.624	95.506	91.3248	106.289	98.9892	99.5541	95.4623	99.5465	104.43	92.5425	95.3211
3	102.891	97.9617	97.8977	99.4286	101.772	91.7265	97.1909	105.858	100.694	94.3706	94.2392	96.8184	105.44	96.0156	96.0958
4	104.582	99.8678	93.9719	100.904	102.386	100.619	101.498	106.265	101.376	96.8692	102.701	98.4947	99.546	95.0861	94.8232
5	100.049	100.32	94.1464	103.743	104.473	95.931	99.4171	101.879	102.641	95.1644	104.168	95.3508	99.9085	98.7317	99.1807
6	102.006	98.8993	94.8756	102.335	102.356	105.382	105.194	97.0108	103.071	99.3768	100.69	95.3884	97.902	90.8935	96.2074
7	97.0258	100.32	99.2682	104.961	101.796	100.52	106.538	94.045	103.656	101.909	95.0923	99.1304	100.854	100.956	104.484
8	93.6572	101.522	98.7304	101.569	106.23	93.9464	103.356	92.8082	99.9252	99.539	99.1159	98.6751	96.7857	96.8314	102.277
9	97.671	99.3373	101.203	99.0588	98.9793	92.277	105.65	94.1495	100.881	101.657	96.0712	96.545	101.012	98.6957	98.2333
10	99.655	101.803	102.239	101.742	97.3637	102.933	88.4893	92.9112	103.709	99.1563	97.4685	97.8934	99.1792	98.0463	95.441
11	91.3735	104.122	105.992	100.757	98.2954	104.784	96.437	92.6125	101.814	98.1161	106.482	99.348	97.0864	105.996	98.3319
12	96.6115	101.64	104.5	98.4361	97.9486	103.507	104.262	98.1599	95.8763	102.596	96.8068	100.528	99.5281	106.235	98.9945
13	95.0333	96.1205	109.361	100.164	97.1835	96.1566	103.567	97.0493	95.0932	104.659	98.2095	105.06	96.9909	102.719	99.2818
14	98.9224	99.4084	105.313	99.6484	96.5886	101.71	102.07	97.6225	93.5656	102.382	99.2773	100.414	98.0765	99.9133	109.656
15	99.0696	103.127	106.636	95.571	96.0737	105.81	93.7617	99.1553	100.2	97.1842	99.3381	100.796	97.8316	99.4249	98.6097
16	100.689	102.168	99.8087	96.8108	95.7397	103.739	101.875	100.514	102.316	102.671	105.4	101.639	102.597	113.009	102.616
17	99.6904	101.283	104.073	95.3712	96.208	104.038	96.1062	103.04	98.7387	101.377	107.158	101.786	98.901	105.817	111.538
18	98.4333	102.098	105.486	96.2299	92.3471	105.912	105.56	101.731	98.5683	103.264	105.065	104.029	96.5832	99.6898	102.299
19	101.678	97.1873	99.8633	97.7504	95.2152	104.938	90.8009	101.565	100.844	106.39	98.6579	105.182	96.9162	110.069	102.319
36	44.8669	35.4362	44.3083	33.2837	34.0743	17.6735	30.9182	38.934	37.8922	32.0471	45.5969	34.5776	40.6388	10.4293	11.9576
37	42.1057	28.6046	35.5167	30.5542	35.6531	13.1224	30.6815	38.7035	23.7569	26.2488	35.3774	30.8281	35.1327	10.7361	11.7157
38	42.3125	27.419	35.3765	29.4936	39.2138	12.7328	27.7537	42.0015	25.0692	28.6067	35.4437	36.0681	36.4775	10.2531	16.4464
39	43.4043	23.9401	36.5706	29.9532	41.3992	12.5871	26.1333	44.8007	27.9354	30.2347	33.9611	39.5021	37.8088	11.3518	18.6155
40	41.1012	22.9859	31.8923	29.3212	40.1462	12.431	28.8985	44.8295	29.2791	33.4803	39.483	42.3075	38.6195	12.0728	16.0166
41	42.7214	21.5269	32.719	27.0927	45.6095	13.2595	29.1669	50.0381	33.5184	36.7562	43.352	46.0959	41.1206	12.4989	16.9083
42	42.9487	20.954	33.0111	27.2546	44.2875	13.5102	24.6657	53.4453	38.0905	37.9954	37.8312	46.784	41.8028	13.2894	19.6659
43	42.6594	21.7176	34.9575	24.2288	43.149	14.3967	24.1378	57.4566	36.3695	39.6582	42.6284	48.9251	44.498	14.0797	18.3636
44	44.6442	19.9917	34.104	21.8281	46.9322	15.7982	20.8071	59.2437	41.5337	42.5413	41.4086	49.0765	46.548	14.3051	21.9954
45	48.3711	20.8894	36.2788	22.4659	44.6313	16.9053	24.7568	63.9257	42.5075	46.0812	42.2195	53.6558	47.836	15.548	23.1532
46	51.8454	20.5408	36.6119	16.7278	46.3285	14.7894	26.4514	63.5709	43.1463	47.2506	46.0681	58.5785	48.7699	16.2322	21.4305
47	52.0258	20.4082	34.6641	19.1425	43.7613	15.0521	24.781	66.2056	46.3991	53.9214	44.7411	59.6976	52.0246	17.3187	25.8535
48	50.7076	21.3381	33.8593	19.3861	45.4012	14.0478	20.5384	69.0982	53.0883	55.1703	43.5308	63.5949	53.248	18.1721	27.1756
49	56.5669	19.7073	30.9017	19.1108	45.0242	16.2983	21.8276	71.7167	53.4371	58.3551	43.8232	70.1227	53.6735	20.1836	29.6992
50	58.1069	21.5855	30.9073	15.2856	39.9112	13.1546	18.7083	73.3579	48.9523	59.0314	44.2971	70.9746	56.5419	19.945	28.2876
51	60.3802	21.7478	29.3618	14.9137	42.5126	16.9026	18.2333	75.2872	48.9728	61.558	45.8473	79.9803	56.0071	22.3589	29.5927
52	61.6611	19.6113	27.6635	18.3387	39.5647	15.0133	20.8935	79.6569	49.4472	63.9205	45.1294	78.3659	58.1651	23.9391	29.9066
53	62.1593	20.0775	27.1814	17.5171	36.5601	13.6502	21.4318	79.536	52.3616	59.8716	47.0394	90.0916	59.7113	23.4805	39.7951
54	64.2342	19.9661	25.9105	13.1605	40.4713	13.5415	20.9104	84.9843	51.4145	62.1232	47.4149	103.676	62.7297	23.9883	41.5412
55	65.9613	21.8954	25.6422	15.9442	34.0439	15.0693	20.1663	84.4106	55.5746	64.7277	46.7399	98.9052	61.3073	29.6516	38.7641
56	68.335	19.0521	26.6899	14.4596	34.6299	14.9706	19.4095	86.203	56.1878	63.9934	50.097	95.4186	62.552	34.63	41.9205
57	68.9609	21.0365	25.6996	14.1311	29.8259	15.7189	21.7043	84.3946	57.3129	66.7511	51.0084	99.5025	66.9249	30.6528	43.4356
58	72.7982	19.396	24.6063	12.8528	29.8713	13.7754	21.4362	83.5484	58.7351	70.3721	54.6498	94.4672	68.9812	33.4205	44.9938
59	68.4176	20.1631	25.7224	12.7867	28.6502	16.5791	19.716	85.419	58.7429	72.5748	54.7008	98.7288	66.2095	30.3638	43.1268
60	66.2467	18.3027	26.3798	14.4181	27.1714	15.2646	19.1577	90.7309	56.7799	75.4658	54.5823	99.0797	69.7653	30.6419	41.938
61	66.0375	18.7783	25.9914	12.0219	24.2139	15.6882	20.6713	93.142	57.9582	74.7311	54.6414	96.6964	69.057	32.6846	44.715
62	61.6769	20.783	24.2256	12.5289	25.3392	15.2555	20.4267	89.3143	57.8554	78.5875	58.8684	91.903	69.1888	33.0808	41.3807
63	58.4464	17.8665	26.2425	13.0892	22.7978	17.1413	19.8628	92.2882	57.9198	77.4684	57.6375	90.353	69.6149	31.6604	47.6903
64	54.3633	18.4754	26.8137	13.7317	20.4904	14.0596	17.2471	91.8031	58.8429	78.0699	55.0457	94.0041	68.8714	31.8071	42.3704
65	50.5012	19.5178	25.8894	13.1921	22.4774	14.7347	16.3619	92.3069	59.4308	77.1994	59.9554	87.5968	69.8807	39.247	52.977
66	50.8994	19.0673	26.116	12.1232	21.7977	15.3169	20.2643	91.8539	59.3447	78.8732	55.7133	88.8411	70.1231	37.0509	48.1997
67	54.6582	19.448	26.4983	11.8154	23.1351	15.8683	21.1875	89.5974	57.0647	78.5279	62.1921	86.43	69.2159	38.7833	48.7992
68	50.7426	21.0882	27.7793	11.0192	22.7071	15.5248	21.527	87.8616	60.7079	77.5918	64.8634	86.7435	70.2664	38.5093	62.1809
69	53.9539	18.9573	26.903	12.0498	19.855	16.6595	20.1534	82.541	60.5616	86.2725	59.5242	84.7418	70.6385	40.8715	86.1575
70	51.3321	20.0729	27.685	11.6673	20.8697	17.0771	20.9674	82.4442	64.4502	89.2738	61.5433	81.6333	69.8878	46.1264	81.7303
71	51.2801	18.2583	27.4641	11.331	18.5861	17.9375	24.0865	76.7807	61.4802	80.8831	60.585	80.2417	68.1372	39.1624	76.1232
72	52.3999	18.3912	26.8979	9.83381	20.8609	18.6382	21.1134	75.3699	59.9457	76.2969	58.2393	81.3014	63.7253	42.487	78.4377
73	49.2173	20.1719	24.7902	11.1769	20.3112	21.0618	21.0518	76.8635	65.3914	76.2437	62.7032	84.3113	67.4602	37.7141	83.5628
74	53.493	18.9646	28.9159	11.0563	19.6695	20.311	19.1849	72.7194	66.2558	78.0441	60.3187	82.709	64.4579	42.7264	84.0381
75	55.9851	17.749	25.8114	10.5679	22.8103	23.3035	21.716	73.8561	67.4796	80.5594	63.0781	83.5301	68.1791	45.2439	84.6466
76	57.6896	17.87	27.1427	10.0725	20.0663	24.135	23.737	72.7654	68.7949	84.1384	58.6936	83.981	69.4137	41.0514	80.9865
77	59.4336	18.7704	26.1184	13.6274	20.4469	28.571	21.9393	64.7899	69.9002	101.362	63.601	84.7392	66.6672	50.2762	83.0041
78	61.5025	19.4599	26.9283	10.4061	20.7427	29.6718	22.4537	62.8823	67.3924	90.6207	65.521	85.4092	65.8795	49.2503	85.5404
79	63.8696	19.6157	28.4882	10.9929	20.7147	33.0852	24.3204	66.2427	66.522	79.9369	63.8468	84.8216	68.3308	50.5657	86.967
80	65.0143	18.323	27.0541	10.9137	19.9699	32.1174	25.1411	65.5331	66.4032	82.1474	63.6308	83.2113	69.444	47.9875	90.2162
81	63.9577	15.8108	27.8156	11.8564	21.0058	37.6206	27.4092	63.8105	64.3982	78.9809	65.58	78.7592	66.2099	45.5906	85.3547
82	66.2901	17.8238	26.3421	11.4026	21.1072	44.3781	29.2607	70.5275	75.3567	79.8045	62.2195	77.6307	69.9861	55.2	89.2807
83	66.1368	19.0131	26.8971	10.2798	21.4651	42.4109	27.6611	72.2037	81.3557	78.1239	68.8901	74.2941	68.0349	47.2821	82.7742
84	62.4822	18.853	25.2	10.6847	21.3431	48.9102	29.7565	67.3832	85.27	79.4457	67.9752	76.3726	71.0178	54.7892	82.7843
85	63.3653	20.1998	28.8286	12.4381	21.9661	45.0984	33.183	71.3981	80.6514	82.3617	63.4816	77.1993	71.6042	53.1375	88.7721
86	65.5929	18.8154	29.6786	12.9183	24.5594	48.5846	35.0099	73.7465	86.5832	82.7921	59.0858	79.0805	70.365	52.9992	95.1029
87	63.6064	18.659	28.1095	11.9122	24.8504	50.4315	31.9801	70.547	85.4972	79.7102	62.6874	79.5826	71.6693	58.719	95.3587
88	62.7719	18.1119	28.513	10.4995	25.7023	55.4692	40.2106	68.2876	82.1722	83.4541	62.3884	82.2851	71.019	55.5325	90.061
89	63.2491	18.3865	28.0388	10.8292	23.115	56.0992	43.3637	68.5026	81.2364	78.002	65.4154	82.7479	72.5423	52.8325	84.6843
90	60.6205	19.3545	28.2457	10.84	27.5179	51.2404	41.6997	67.885	78.8308	75.6135	70.8587	87.4494	71.3446	58.245	87.151
91	59.5473	18.1921	29.037	11.4224	27.5946	57.9182	43.1679	67.0118	79.7267	77.1985	64.6008	85.895	69.7543	58.939	84.317
92	58.9273	19.0136	29.159	12.5451	30.3866	61.0653	48.9874	67.1756	78.3265	87.6638	68.8794	83.8246	66.4238	58.787	95.3174
93	61.0259	18.8722	29.4689	13.1793	31.3536	62.4747	60.7184	67.871	76.5332	77.4143	72.4141	85.0954	69.271	56.9536	84.9998
94	61.4081	18.8049	30.2777	12.1132	33.4199	59.0301	58.2311	68.4066	80.7438	74.7769	71.5062	82.7482	64.4397	60.3492	89.4697
95	61.3646	19.564	30.704	11.049	33.8497	56.2403	59.895	64.9618	82.0546	70.6471	66.9727	82.8272	62.8141	53.52	94.9142
Fig 3E
	WT	CAM-USP6
	0.472412	0.409956
	0.424457	0.351158
	0.470058	1.05509
	0.482716	0.515995
	0.371544	0.621224
	0.503645	0.588793
	0.578293	1.00534
	0.462096	1.10181
	0.751636	0.385628
	0.59714	0.593373
	0.419226	0.478666
	0.355307	0.525639
		1.08935
		0.967162
Average	0.490711	0.692085
SEM	0.0314938	0.0759809
Fig 3F
	WT								CAM-USP6
Stimulation (μA)	20	40	60	80	100	120	140	160	20	40	60	80	100	120	140	160
	4.36389	5.17994	96.5422	114.878	119.871	117.281	113.486	113.159	8.18162	25.7734	48.8677	123.922	216.434	228.026	195.246	193.878
	6.45362	9.71098	13.1757	17.3314	17.9721	30.484	28.9245	33.9349	7.98252	6.1045	13.0705	38.7804	64.3885	96.5935	118.034	124.685
	6.45362	9.71098	13.1757	17.3314	17.9721	30.484	28.9245	33.9349	6.3189	7.02991	10.7505	53.6098	108.787	146.376	162.519	190.699
	6.69025	29.9542	57.9783	71.9243	78.6616	86.2122	106.714	125.164	5.09376	4.855	11.0029	38.6843	62.5854	77.7315	91.2822	104.745
	6.73571	22.4661	31.8948	39.0109	42.603	49.5232	53.8557	60.6725	8.32048	19.7253	170.009	267.926	291.389	265.117	282.571	269.045
	5.63887	9.44407	12.8473	23.5971	29.2661	30.135	36.4521	51.4151	10.0856	26.7956	96.3824	150.918	176.327	193.272	189.941	179.695
	7.74955	-20.1756	48.9725	74.6705	94.9074	118.942	132.005	125.87	8.39332	28.6887	124.323	123.672	122.233	115.886	137.679	130.282
	6.92369	8.6444	22.7759	32.7802	34.6507	37.4251	37.2777	37.6233	7.49642	8.5808	38.9298	39.8238	49.7437	69.7649	71.6574	73.6238
	6.15632	13.1175	18.9919	44.766	66.6983	54.914	89.5632	92.9772	11.8978	11.5145	12.3156	43.9499	49.4996	43.7242	48.4563	42.5797
	7.2718	9.86703	29.7634	34.2414	43.2263	52.214	67.3485	56.484	5.88013	6.3187	12.4649	18.38	17.007	32.4594	35.7385	35.6609
	9.46372	50.7513	137.941	228.21	256.524	306.344	281.301	288.236	5.88013	6.45834	15.7972	31.8695	34.0234	46.1721	49.5934	43.4528
	6.97206	15.678	130.598	183.799	205.992	184.158	181.429	171.031	8.81165	58.0623	256.294	231.115	309.089	251.065	333.772	388.81
	5.90783	9.9523	17.4896	46.0633	74.0962	65.4703	66.2788	72.6275	7.69376	10.2006	9.52826	51.6068	38.7488	57.0314	37.9225	42.3908
	6.72897	12.6334	35.2865	94.5706	93.2983	104.865	65.298	31.1541	4.79278	7.09872	6.31093	50.5742	37.8032	56.0065	36.4048	40.2134
	7.046	7.52074	7.33889	12.6322	47.8471	44.0401	56.4442	47.4464	11.1368	31.9158	183.291	253.972	241.911	242.939	228.061	251.523
	6.0454	6.15738	10.2608	51.2748	63.2762	71.229	119.209	148.467	8.04529	54.0949	160.055	181.43	235.224	219.016	221.655	227.896
	7.28648	38.975	66.1722	41.0097	45.1519	41.5472	40.7156	38.1208	9.70087	64.5045	106.538	154.948	184.792	178.524	176.443	193.627
									4.77421	41.4534	150.446	241.329	226.405	217.306	210.556	199.019
									8.58074	13.5511	131.993	228.697	248.528	236.488	264.28	273.359
									12.9022	26.171	29.4453	127.335	124.891	135.768	136.939	134.737
									7.5338	6.24972	276.419	369.834	352.11	403.382	471.024	517.349
									6.89406	12.7348	45.9254	67.772	72.8317	83.9305	59.5432	59.141
									15.5564	115.992	298.111	388.658	444.863	515.224	550.623	575.769
									9.57314	68.6647	231.785	304.4	330.791	432.689	429.24	483.118
									9.94608	80.2345	103.711	147.011	131.297	210.081	206.38	223.747
									8.14787	13.7996	18.1429	113.664	170.451	141.268	192.444	197.729
Average	6.69928	14.0934	44.1885	66.3583	78.3538	83.8393	88.5427	89.901	8.44694	29.0989	98.535	147.842	167.006	180.609	189.923	199.876
SEM	0.255189	3.72535	10.0281	14.5288	15.6707	17.1484	15.814	16.3957	0.493846	5.57377	18.2115	21.2714	22.7657	24.4354	26.8011	29.3203

## Sheet: Fig 4
Fig 4C
Gene	Ywhah
	H2afx
	Atp1a1
	Atpif1
	Kcnq2
	Ass1
	Chrm4
	Hpcal1
	Atpif1
	Cnr1
	Rap1b
	Krt75
	Basp1
	Sptan1
	Camk2a
	Capzb
	Atp2b1
	Prkar1a
	Atp2b4
	Stx1a
	Vamp2
	Atp6v1e1
	Grin2b
	Rgs7
	Syn1
	Tubb5
	Matr3
	Josd1
	Scamp5
	Cadm2
	Srcin1
	Rhoa
	Timm8b
	Scn2b
	Lhfpl4
	Tubb4b
	Napepld
	Impdh2
	Tollip
	Usp24
	Usp33
	Rps20
	Ywhab
	Atp8a1
	Rac1
	Syn1
	Aldoc
	Tomm40l
	Ywhag
	Rps27a
	Gpi
	Camk2a
	Camk2b
	Epn2
	Vcp
	Gjb6
	Syt1
	Bace1
	Tpm2
	Tkt
	Epn1
	Ckb
	Rbmxl1
	Mfn1
	Atp1a3
	Chgb
	Cfl1
	mKIAA0034
	Zzef1
	Vcp
	Mif
	Nup93
	Rac1
	Hspa2
	Hspa1b
	Gng12
	Atp6v1a
	Hbbt1
	Nsf
	Ttc7b
	Kcnj4
	Cdh2
	Sae1
	Uba1
	Erbb4
	Stam
	Apoa2
	Atp6v1a
	Rac1
	Rhot1
	Nedd8
	Celf2
	Aldoa
	Psma2
	Usp5
	Ttyh3
	Stx1b
	Ppp2ca
	Atp9a
	Usp5
	H2afy
	Cnr1
	Adcy1
	Dpysl2
	Ywhae
	Ubqln1
	Ankrd13d
	Pkm
	Sec23ip
	Gnao1
	Nap1l5
	Dpysl2
	Ap2a1
	Aldoa
	Atp2b2
	Pkm
	Atp1a1
	Vcp
	Actc1
	Rab5c
	Lancl2
	Dpysl4
	Atp2b1
	Sirt2
	Pde10a
	Atp2b4
	Usp5
	Rps20
	Atp1a3
	Capza2
	Calm1
	Mbp
	Gad1
	Brap
	Dlg4
	Arih1
	Atp1a2
	Ncald
	Gda
	Eef2
	Gnb1
	Hspa4l
	Nsg2
	Nme1
	Ppid
	Uba1
	Gsn
	Gpi
	Rab21
	Cul5
	Fam63b
	Ppp3r1
	Atp2b4
	Cnp
	Sod1
	Stx1b
	Dlg4
	Akap7
	Ywhag

## Sheet: Fig 5
Fig 5A
	WT								CAM-USP6
	GluN1	GluN2A	GluN2B	GluA1	GluA2	PSD95	Syn	NeuN	GluN1	GluN2A	GluN2B	GluA1	GluA2	PSD95	Syn	NeuN
	1.32712	1.09137	0.987641	1.29419	0.890061	1.07986	1.00958	1.01401	2.20307	1.44726	1.12695	1.16577	1.10181	1.32085	1.14825	0.875984
	0.808372	0.956121	0.721978	1.19619	0.868391	0.727282	0.952387	1.53753	2.1758	1.0503	1.63905	1.28852	1.25676	1.39705	1.04743	1.39909
	0.934527	0.846829	1.09619	0.787641	1.11401	0.973349	1.17532	0.660061	1.77619	1.67848	2.20498	1.18936	1.28953	2.03111	1.11628	0.743098
	0.92998	1.10568	1.19419	0.721978	1.13753	1.21951	0.862711	0.788391	1.27684	1.82457	2.43631	0.82782	0.746119	1.38848	0.739861	0.562253
Average	1	0.999999	1	1	1.0025	1	1	1	1.85798	1.50015	1.85182	1.11787	1.09856	1.53437	1.01296	0.895107
SEM	0.112886	0.0611713	0.101821	0.143594	0.0714709	0.103943	0.0657918	0.193536	0.216893	0.168873	0.293974	0.100273	0.124406	0.166455	0.0934295	0.179876
Fig 5B
	WT								CAM-USP6
	GluN1	GluN2A	GluN2B	GluA1	GluA2	PSD95	Syn	NeuN	GluN1	GluN2A	GluN2B	GluA1	GluA2	PSD95	Syn	NeuN
	0.836727	0.375311	0.402202	0.977229	1.04294	0.387508	1.14536	1.45042	1.37217	0.825467	1.18651	1.0758	1.05698	0.953677	0.967203	0.73472
	0.783512	0.747781	1.4254	0.955337	0.886099	1.21703	0.900114	0.772235	1.98063	1.7277	2.46061	1.15813	1.41522	1.57468	1.20468	0.774262
	1.18421	1.26083	0.965016	1.22815	1.2263	1.09863	1.0266	1.13166	1.40433	1.44352	1.77637	1.03709	1.12978	1.46321	1.04355	0.607559
	1.19555	1.61608	1.20738	0.839284	0.844663	1.29684	0.927923	0.645686	2.09767	1.70989	1.99849	0.904929	1.09806	1.147	1.11696	1.12192
Average	1	1	1	1	1	1	1	1	1.7137	1.42664	1.8555	1.04399	1.17501	1.28464	1.0831	0.809615
SEM	0.110189	0.27408	0.220333	0.081851	0.0866786	0.208184	0.0555348	0.182032	0.189524	0.210666	0.264639	0.0527772	0.0814437	0.142739	0.0507641	0.110008
Fig 5C
	Lysates							Cell surfaces
	WT			CAM-USP6				WT			CAM-USP6
	GluN1	GluA1	TfR	GluN1	GluA1	TfR		GluN1	GluA1	TfR	GluN1	GluA1	TfR
	0.740683	0.851965	0.983397	2.30478	0.980735	1.00566		0.894739	0.89	0.82	1.64933	0.788	1.30753
	1.25449	1.13694	1.08087	2.42466	1.08067	0.904479		0.949679	1.088	0.93	1.9339	1.19	0.976732
	1.00488	1.01109	0.935736	2.76271	1.29548	1.07136		1.15559	1.022	1.25	1.57869	0.9022	0.921345
Average	1.00002	1	1	2.49738	1.11896	0.993832		1	1	1	1.72064	0.960067	1.06854
SEM	0.148344	0.0824528	0.0427101	0.137103	0.0928552	0.0485357		0.0793923	0.0582065	0.12897	0.108564	0.1196	0.120563
Fig 5D
	Synaptosomal fraction
	WT							CAM-USP6
	GluN1	GluN2A	GluN2B	GluA1	GluA2	PSD95	Syn	GluN1	GluN2A	GluN2B	GluA1	GluA2	PSD95	Syn
	1.10181	1.63654	0.617832	1.01416	0.29382	1.1991	1.22248	1.43486	3.12936	1.91521	1.02026	1.51857	1.96468	1.16497
	1.20676	1.32861	0.497596	0.636646	1.17339	0.7601	0.574361	2.14897	1.46647	1.6261	1.09693	1.07554	1.6945	0.82052
	0.995306	0.311627	0.833032	1.13604	1.75886	0.93	0.917783	1.41242	1.92682	2.62578	1.49382	1.06142	1.40635	1.28936
	0.696119	0.723391	2.05165	1.21348	0.774925	1.1109	1.28538	1.3469	0.826625	2.812	1.00909	0.367447	1.07823	1.08327
Average	1	1.00004	1.00003	1.00008	1.00025	1.00002	1	1.58578	1.83732	2.24477	1.15503	1.00574	1.53594	1.08953
SEM	0.110106	0.297704	0.35734	0.127901	0.31028	0.0976352	0.16301	0.188652	0.486176	0.28259	0.114605	0.237764	0.190449	0.0991748
	PSD fraction
	WT						CAM-USP6
	GluN1	GluN2A	GluN2B	GluA1	GluA2	PSD95	GluN1	GluN2A	GluN2B	GluA1	GluA2	PSD95
	0.510846	1.59979	1.09151	0.880188	0.863653	0.991235	1.42929	1.76526	2.37569	0.965871	1.05252	1.15671
	0.754149	0.884889	0.892253	0.492021	0.590638	0.638557	1.87739	1.50747	1.86801	0.701847	0.83152	0.839032
	1.31251	1.20121	0.468724	0.898719	0.890052	0.912674	2.25195	0.958952	1.92799	1.35108	1.1209	1.0806
	1.42263	0.314164	1.5476	1.72909	1.65566	1.45753	3.23378	0.300369	1.70447	1.63296	1.68534	1.4587
Average	1.00003	1.00001	1.00002	1	1	1	2.1981	1.13301	1.96904	1.16294	1.17257	1.13376
SEM	0.219088	0.271394	0.223999	0.260485	0.228793	0.170216	0.383998	0.324494	0.143543	0.205701	0.181735	0.127738
Fig 5E
	Control shRNA		USP6 shRNA1		USP6 shRNA2
	GluN1	TfR	GluN1	TfR	GluN1	TfR
	0.814137	0.715627	0.369359	1.00472	0.475995	0.746379
	0.782066	0.920959	0.403978	0.949773	0.361045	0.90332
	1.12849	1.1456	0.596292	1.04695	0.739191	1.17124
	1.27531	1.21782	0.803526	1.59553	0.809447	1.6999
Average	1	1	0.543289	1.14924	0.596419	1.13021
SEM	0.120535	0.113929	0.10008	0.150087	0.106328	0.209171

## Sheet: Fig 7
Fig 7A
	WT	CAM-USP6
	1	0.54
	1.12	0.79
	0.88	0.39
Average	1	0.573333
SEM	0.069282	0.116667
Fig 7B
	WT	CAM-USP6
	1.22	0.71
	0.95	0.62
	0.83	0.53
Average	1	0.62
SEM	0.115326	0.0519615
Fig 7C
	Control shRNA	USP6 shRNA1	USP6 shRNA2
	1.01914	1.52059	1.43378
	1.06777	1.70801	1.70801
	0.913093	1.58713	1.35338
Average	1	1.60525	1.49839
SEM	0.0456652	0.0548556	0.107349
Fig 7D
	Control shRNA						USP6 shRNA
	0	0.5	1	2	4	6	0	0.5	1	2	4	6
	100	77.5552	62.9211	47.2545	41.0698	9.63433	100	60.5524	43.4791	15.5767	21.2764	4.57111
	100	92.8068	94.6322	76.3937	72.5049	47.772	100	70.9356	54.9255	29.6819	24.5088	15.63
	100	89.8638	89.5769	79.3961	63.5274	55.3622	100	102.977	72.2088	44.0618	32.7888	20.7595
Average	100	86.7419	82.3768	67.6814	59.034	37.5895	100	78.1549	56.8712	29.7735	26.1913	13.6535
SEM	6.66667e-06	4.67127	9.83666	10.2502	9.34849	14.1483	8.81917e-06	12.7677	8.3504	8.22307	3.42816	4.77652

## Sheet: Fig 8
Fig 8C
Current injection (pA)	-30	-20	-10	0	10	20	30	40	50	60	70	80	90	100	110	120
Action potential frequency (Hz)	0	0	0	0	4	6	8	8	10	10	11	12	12	12	13	13
	0	0	0	1	3	3	3	3	3	4	4	4	4	5	5	5
	0	0	0	2	8	10	12	13	14	15	15	15	15	16	17	17
	0	0	0	1	5	7	8	9	9	9	9	9	10	10	10	11
	0	0	0	0	0	3	6	9	11	13	15	16	17	17	18	20
	0	0	0	3	5	7	7	7	8	8	8	8	8	9	9	9
Average	0	0	0	1.16667	4.16667	6	7.33333	8.16667	9.16667	9.83333	10.3333	10.6667	11	11.5	12	12.5
SEM	0	0	0	0.477261	1.07755	1.09545	1.20185	1.32707	1.49257	1.57938	1.74483	1.85592	1.93218	1.83938	2.03306	2.21736
Fig 8D
	Control shRNA	USP6 shRNA1	USP6 shRNA3
	1.04733	0.05349	0.550914
	0.982663	0.315526	0.601272
	0.970002	0.080243	0.380555
Average	1	0.149753	0.510914
SEM	0.023948	0.0832455	0.0667808
Fig 8E
	GluN1			PSD95			Merge
	Control shRNA	USP6 shRNA1	USP6 shRNA2	Control shRNA	USP6 shRNA1	USP6 shRNA2	Control shRNA	USP6 shRNA1	USP6 shRNA2
	1.60914	0.553505	0.255102	0.820008	0.652741	0.401707	0.226501	0.328947	0.104575
	0.549853	0.860135	0.720421	1.18203	0.470488	1.07811	0.156446	0.120513	0.155824
	1.53477	0.605362	0.518039	0.560828	0.471143	0.866873	0.195791	0.205128	0.201309
	0.472441	0.679942	0.897729	0.454424	0.598404	1.2987	0.212716	0.201265	0.16
	1.02595	0.983359	0.568053	0.474058	0.48009	0.969828	0.338895	0.233645	0.150602
	0.739176	0.963032	0.791023	0.647249	0.311968	0.829082	0.204186	0.196078	0.324374
	1.00528	0.331785	0.667476	1.06923	0.494485	1.26147	0.278773	0.271248	0.145914
	0.414331	0.486224	0.505415	0.553068	0.334946	0.598802	0.253678	0.108313	0.256557
	0.531915	0.545171	0.345274	0.582329	0.457666	0.185529	0.390879	0.0844595	0.184366
	0.722892	0.295567	0.344511	0.416667	0.353714	0.570125	0.266241	0.205218	0.187852
	0.406123	0.471185	0.327209	0.598381	0.718232	0.341686	0.268962	0.187829	0.13741
	0.779221	0.536454	0.494169	0.54442	0.752941	0.590278	0.0938967	0.219394	0.145138
	0.52506	0.864422	0.634196	0.520607	0.724375	0.621728	0.197984	0.186359	0.0777686
	0.715234	0.909435	0.909091	0.433571	0.397554	0.694043	0.119379	0.247729	0.336606
	1.02894	0.455466	0.651702	0.878349	0.426649	0.427899	0.29867	0.249875	0.265655
	0.91047	1.01592	0.928325	0.733089	0.796266	0.420875	0.262085	0.083264	0.320233
	1.67776	1.63226	0.251446	0.664103	0.805153	0.52064	0.160289	0.539354	0.370714
	0.988352	0.421264	0.491591	0.74199	0.658927	0.502152	0.218245	0.346348	0.212404
	0.844238	0.575916	0.984727	0.595474	0.725577	0.301386	0.181653	0.226552	0.160192
	0.627834	0.488446	0.494315	0.319954	0.630782	0.590445	0.278746	0.191663	0.229885
	0.722708	0.786056	0.361757	0.440723	0.9375	0.817204	0.0939408	0.263505
	1.36624	0.504949		0.585198	0.648585		0.268276	0.279441
	1.12782	0.889363		0.594406	0.500626		0.196335	0.217189
	1.18216	0.454251		0.566856	0.322581		0.276702	0.308778
	0.806813	0.460177		0.662252	0.356102		0.323529	0.129255
	0.761649	0.281988		0.6917	0.86833		0.321987	0.310198
	1.26498	0.442385		0.671141	0.508721		0.20957	0.207383
	1.03047	0.624822		0.51963	0.588928		0.304216	0.218579
	0.86877	0.39693		0.384388	0.67152		0.271084	0.547046
	0.775767	0.809171		0.408163			0.321199	0.244598
	0.979706	0.647715		0.270166			0.511945	0.256739
	1.25744	0.49682		0.474255			0.235611
	1.38664	0.817308		0.401606			0.509461
	1.21654	0.784827		0.410798			0.419507
	1.54175	0.911854		0.255918			0.456343
	1.00053	0.705563		0.267797			0.278358
	1.06427			0.432152			0.353838
	0.910273			0.530612			0.629371
	1.00334			0.700233			0.413052
	1.09539			0.314742			0.633914
	0.75643			0.988421			0.4
	0.84621			0.893997			0.318182
	1.17417			0.81885			0.437028
				0.812788			0.543807
				0.812065			0.323625
				0.707214			0.285225
				0.744532			0.21179
				0.59712			0.329309
				0.75007			0.352423
				0.347088			0.377003
				0.527117			0.209205
				0.379009			0.456919
				0.409743			0.422238
				0.224663			0.195312
				0.418822			0.459348
				0.463499			0.19408
				0.397			0.306185
				0.608614			0.269784
				0.344135			0.128838
				0.27027			0.132908
				0.642398			0.383142
Average	0.95928	0.658029	0.57817	0.566065	0.574655	0.66136	0.301125	0.239222	0.206369
SEM	0.0487837	0.0444323	0.0475933	0.0262921	0.0323544	0.0606279	0.015645	0.0187059	0.0183061
Fig 8F
Frequency	Control shRNA	USP6 shRNA1	USP6 shRNA2
	2.068	0.543	0.623
	0.153	0.386	0.15
	0.241	0.583	0.154
	1.148	0.397	0.588
	1.46	0.231	0.234
	0.657	0.355	0.614
	0.756	0.291	0.111
	0.178	0.148	0.465
	0.331	0.159	0.19
	0.296	0.312	0.654
	0.123	0.453	0.338
	0.178	0.193	0.39
	0.2	0.249	0.315
	0.742	0.572	0.101
	0.211	0.302	0.155
	0.938	0.128	0.272
	0.459	0.282	0.452
		0.223	0.407
		0.437
		0.101
		0.197
		0.169
Average	0.596412	0.305045	0.345167
SEM	0.132358	0.0308538	0.0444066
Amplitude	Control shRNA	USP6 shRNA1	USP6 shRNA2
	5.798	12.997	5.493
	7.935	4.272	4.883
	7.382	5.332	6.104
	8.344	8.371	6.808
	9.042	7.269	7.553
	8.836	10.933	7.053
	5.561	7.477	5.798
	7.69	7.426	6.787
	6.104	6.307	7.385
	6.836	6.772	7.177
	11.292	6.612	7.284
	8.036	7.69	9.644
	3.54	6.171	8.392
	5.245	7.861	5.264
	5.882	8.77	5.554
	12.343	7.528	4.951
	4.578	6.409	5.968
	5.188	6.104	7.477
		5.086
		4.578
		5.9
		5.134
Average	7.20178	7.04541	6.64306
SEM	0.53611	0.429802	0.296395

## Sheet: S1 Fig
S1A Fig
USP6#1 Wight	WT	CAM-USP6			USP6#2 Wight	WT	CAM-USP6
	21.08	20.59				22.8	18.7
	23.34	21.53				25.2	22.5
	21.8	19.2				22.9	24.1
	17.9	21.73				22.6	23.8
	22.46	21.64				17.6	25.1
	20.59	19.45				23	20.9
	20.13	21.24				22.8	20.4
	19.31	19.85				23.2	22.6
	22.7	20.45				22	20.4
	21.91	22.25				26.3	21.7
	20.18	21.55				24.3	24.8
	18.7	19.26				29.3	19.4
	21.31	21.27				26	23.5
	19.53	20.9				24.8	24.4
	20.55	20.23				26.5	21
	21.97	21.67					22.5
	21.36	22					22.8
	20.55	24.13					24.9
		19.57					24.9
		16.45					24
		22					26.9
		18.81					26
							28.3
							28.3
Average	20.8539	20.7168			Average	23.9533	23.4125
SEM	0.336618	0.33649			SEM	0.684583	0.524761
S1B Fig
USP6#1 move distance	WT	CAM-USP6			USP6#2 move distance	WT	CAM-USP6
	4749.86	2746.06				4028.83	3412.3
	4268.48	3182.6				3496.51	3403.46
	4044.74	4072.54				3511.26	4341.26
	4255.86	3523.68				4114.32	3696.84
	4743.78	3886.68				4715.68	3608.76
	4314.1	4211.98				3712.71	2975.86
	3493.46	4735.24				3359.22	2484.69
	2282.2	3719.34				4976.48	3499.68
	4652.86	5004.86				4264.87	2685.61
	5302.18	3938.92				3227.83	3861.42
	4811.36	3629.28				3728.35	5223.69
	4414.08	5484.16				3051.45	2899.97
	4508.76	3253.88				2836.65	2688.92
	2652.98	3611.8				3590.46	3461.82
	3974.42	2700.66				3310.53	2886.35
	5457.38	4673.74					3033.31
	4084.52	4523.04					3583.26
	4570.26	3416.92					3105.24
		4367.84					2798.35
		2112.6					2623.95
		5177.14					3405.67
		4683.48					3937.44
							4199.78
							4088.42
Average	4254.52	3938.93			Average	3728.34	3412.75
SEM	188.536	182.781			SEM	154.22	132.804
S1C Fig
USP6#1 Time in center zone	WT	CAM-USP6			USP6#2 Time in center zone	WT	CAM-USP6
	12.6	0.24				5.85	4.51
	29.4	18.2				5.91	2.67
	4.24	21.76				4.31	10.05
	11.88	7.12				8.47	6.86
	7.56	9.88				4.81	4.16
	10.16	10.76				9.91	9.01
	7.32	12.28				5.95	10.84
	3.2	4.04				8.85	7.53
	11.6	19.8				7.64	11.46
	11.88	1.48				12.61	8.46
	8.28	4.68				9.46	8.16
	5.12	12.84				12.91	9.79
	2.76	12.24				9.58	7.46
	14.88	27				2.83	4
	11.64	3.68				9.52	3.08
	15.24	6.4					13.68
	36.52	32.24					8.55
	18.76	11.12					6.26
		12.92					5.48
		0					16.71
		8.36					4.83
		8.72					5.65
							12.89
							11.74
Average	12.3911	11.1709			Average	7.90733	8.07625
SEM	2.05768	1.79036			SEM	0.757832	0.733752

## Sheet: S2 Fig
S2A Fig
	Day1		Day2		Day3		Day4		Day5		Day6
	WT	CAM-USP6	WT	CAM-USP6	WT	CAM-USP6	WT	CAM-USP6	WT	CAM-USP6	WT	CAM-USP6
	7.25	60	5.06	35.25	3.12	60	13.25	28.87	3.56	11.75	3.44	11.81
	20.81	6.19	35.69	10.94	60	5.69	60	3.12	4.87	15.44	4.5	11
	11.06	20.19	60	26.25	12.19	60	60	6.12	36.12	7.69	9.81	17.12
	23.12	12.25	33	37.69	6	10.25	20.25	24.62	12.5	24.19	3.5	14.69
	3.12	43.06	12.56	12.81	19.62	33.69	13.75	9.06	23.63	26.62	58.69	12
	19.69	60	60	36.81	60	60	19.12	35.37	17.44	13.25	27.87	22.5
	12.56	27.5	60	16.5	50.62	10.62	19.37	13.81	60	4.25	0.94	2.94
	18.69	60	27.19	13.75	9.37	8.75	46.12	5.75	24	5.25	40.94	20.25
	43.87	16.69	60	60	60	12.81	27.69	9.06	60	16.37	25.5	7.5
	60	10.06	17.75	38.44	24.25	33.31	19.31	60	5.81	8.37	23.5	9.69
	18.5	60	4.69	23.81	34.44	27.69	14.87	46.44	8.87	18.69	24.94	2.19
	15.56	4.87	60	60	33.44	28.06	60	9.25	20.56	26.37	19.75	1.37
	60	50.81	49.5	20.94	60	4.44	26.06	49.25	37.5	60	20.12	26.37
	60	36.69	60	15.37	6.5	60	2.19	53.25	10.75	24.94	9.5	12.37
	39.81	60	60	10.44	42.25	8	60	4.06	60	12.06	3.06	1.94
	31.19	54.75	60	54.44	54.44	30.56	21.81	39.19	24.06	31.25	14.31	15.31
	23.69	14.87	14.75	42.75	60	21.56	55.5	16.62	60	18.5	19.2	4.87
	46.63	36.69	40.94	16.94	60	24.19	21.62	4.44	9.25	38.06	12.44	16.94
	30.75	15.56	16.69	60	60	60	5.37	43	60	34.06	3.44	9.94
	30.19	21.87	9.81	23.44	9.06	19	11.62	14.62	3.87	7.75	10.44	6.88
	60	58.56	1.63	60	14.37	20.56	9.75	5.06	2	16.25	20.69	24.81
	60	60	60	28.56	46.63	39.75	17.69	7	19.75	6.62	33.69	24.06
	38.06	28.25	47.19	45.69	60	17.44	60	5.31	18.44	21.19	60	5.44
	60	15	9.06	30.5	12.81	60	44.44	15.31	1.12	28.5	11.25	16.31
	60	60	10.31	22.81	60	25.87	2.87	14.44	15.75	56.19	31.44	16.69
	19.69	15.5	54.25	8.44	27.94	16.62	11.94	8.37	15.75	60	36.37	11.62
	60	44.5	25.87	32.94	18.56	60	60	25.81	20.94	59.19	53.75	6.69
	60	47.37	3.06	14.25	7.94	5.12	60	4.5	33.62	31.38	14.12	33.31
	60	21.19	10.62	40.06	18.44	24.69	60	12.06	29.56	13.5	13.38	17.87
	23.63	52.62	33.37	60	18.5	32	13.31	17.12	7.87	9.87	10.87	36.62
	29.37	24.62	4.06	14.94	9.37	13.25	6.5	13.06	4.19	26.81	11.94	14.81
	16.81	60	47.81	60	42.81	33.12	7.75	19.69	34.87	14.5	24.69	21.56
	28.37	60	60	36.62	32.56	8.81	25.56	12.37	60	28	2.56	4.62
	60	13.94	8.12	36.56	60	60	24.81	52.31	2.62	32.44	23.63	23.06
	60	8.06	15.69	60	40.62	10.94	1.69	6.44	15.19	5.19	14.44	0.81
	60	60	60	45.56	60	3.31	7.69	3.06	31.62	11.12	20.5	5.56
	43.19	49.5	16.44	18.44	60	60	19.69	14.81	41.12	52.81	4.44	1.69
	6.19	60	25.5	3.19	36.19	24.56	5.19	37.37	23.44	5.81	3.81	8.37
	25.62	60	51	0.69	60	11	36.56	1.63	60	1.94	15.5	39.44
	22.56	60	43	1.12	3.37	5.31	60	7.62	4.5	9.87	25.25	17.19
		60		10.56		9.06		10.56		11.56		39.37
		60		11.5		15.5		6.37		28.25		32.25
		60		4.25		3.37		25.56		23.63		7.19
		50.69		14.06		5.19		0.87		60		9.25
		60		60		24.75		9.62		9.69		6.56
		43.31		15.69		27.12		11.37		21.69		15.19
		60		25.12		27.62		22		18.94		13.62
		60		17.75		26.06		11.94		28.94		20.87
		60		2.31		28.12		1.63		57.87		48.69
		60		60		14.87		16.06		17.5		20.06
		60		7.81		1.75		16.19		8.37		30.25
		60		12.87		9.06		35		15.44		29.12
		60		25.66		26.5		13		23.69		39
		60		49.19		43.5		10.12		13.81		10.12
		23.63		60		33.44		28.81		9.19		6.44
		18.94		9.44		16.44		36.25		7.5		6.81
		10.37		7.44		3.81		15.81		0.81		23.81
		12.81		4.5		21.62		22.31		7.37		33.75
		5.94		11.69		12		16.69		29.81		19.62
		60		10.5		15.44		5.5		11.94		22.56
		8.75		4.94		14.56		16.81		13.56		12.81
		9.25		1.37		1.56		0.37		3.62		60
		17.81		37.87		21		12.25		24.94		28.69
		29		26.25		13		0.62		1.19		17.37
		21.75		12.56		30.37		16.62		60		60
		60		14		60		1.63		28.94		14.06
		60		22.06		8.12		3.94		11.31		5.44
		18.75		16		20.37		9.62		10.62		2.06
		14.56		18.62		44.06		10.69		7.81		2.25
		17.19		8		56.75		24.75		9.12		27.81
		60		17.81		35.81		16.19		27.12		23.75
		20.94		11		11.94		13.56		60		8.06
Average	35.7495	39.0951	33.3652	25.6633	35.3852	24.9129	27.8335	16.6937	24.6285	21.6704	19.2052	17.4311
SEM	3.08	2.47786	3.45877	2.19382	3.40413	2.12509	3.3187	1.64648	3.10883	1.95719	2.36122	1.54296
S2B Fig
	Day1		Day2		Day3		Day4		Day5		Day6
	WT	CAM-USP6	WT	CAM-USP6	WT	CAM-USP6	WT	CAM-USP6	WT	CAM-USP6	WT	CAM-USP6
	14.19	21.05	11.04	8.86	9.8	18.92	18.01	16.45	10.39	8.94	5.34	2.79
	14.98	9.88	8.39	12.56	14.04	9.7	10.77	8.2	9.66	13.48	10.02	4
	12.36	16.45	8.43	10.36	7.63	11.96	10.84	9.94	5.8	10.68	4.88	7.67
	15.54	12.93	14.94	14.44	9.05	9.9	11.12	15.78	13.46	12.66	6.64	15.99
	11.19	18.05	15.03	10.89	15.73	18.85	10.24	9.92	13.74	16.39	15.56	12.65
	14.72	21.71	11.57	12.43	11.56	16.42	9.77	9.64	12.66	13.34	2.49	10.15
	13.49	10.4	12.21	9.41	13.54	7.76	8.32	12.33	15.51	8	13.41	16.54
	16.2	15.67	16.51	9	13.26	13.27	17.58	12.91	9.62	8.75	9.26	11.11
	19.67	10.95	10.13	12.6	12.84	8.09	6.51	8.23	7	7.37	8.26	8.97
	23.95	15.52	11.46	19.62	19.25	17.49	15.21	22.14	9.78	14.06	11.18	9.33
	16.83	20.43	10.54	10.8	20.6	15.76	15.78	9.76	12.85	6.73	13.4	13.29
	15.26	11.67	5.94	18.96	3.32	14.65	4.05	11.16	7.75	16.4	15.67	4.26
	20.41	17.26	10.9	12.66	10.22	7.45	8.12	14.63	7.1	16.34	13.35	9.95
	19.37	23.35	23.43	11.7	11.94	13.43	8.65	20.49	12.03	14.47	8.74	9.68
	20.12	21.42	24.3	10.56	17.72	14.43	15.9	9.88	16.26	10.83	12.5	9.04
	18.82	13.61	14.04	18.51	10.36	20.44	11.99	19.08	10.69	16.26	4.43	6.05
	15.06	20.49	13.78	10.63	13.47	18.49	17.13	17.49	9.89	15.58	11.78	4.12
	22.06	13.61	16.21	11.43	12.95	17.9	16.41	11.84	13.52	17.15	2.71	10.08
	14.72	19.37	14.95	15.68	7.85	9.46	11.41	16.5	6.62	17.36	8.29	11.02
	17.48	23.23	11.36	19.24	13.44	16.82	10.66	15.74	9.42	12.28	8.27	15.63
	24.97	25.58	7.34	18.94	16.57	13.73	15.18	7.96	6.84	15.32	1.81	14.57
	22.91	18.62	11.85	16.87	10.92	15.34	3.34	11.49	9.63	8.89	10.95	10.14
	18.24	14.42	4.92	20.96	5.72	14.6	6.44	9.66	10.7	13.34	14.68	15.62
	24.63	20.56	9.9	12.29	10.9	16.53	14.46	7.41	6.13	12.98	5.12	12.44
	27.08	18.41	10.24	15.54	19.74	17.31	8.07	7.99	17.82	14.01	10.52	6.58
	10.17	18.22	14.97	12.73	8.03	12.35	7.47	12.35	8.15	19.34	5.92	7.29
	22.8	23.19	11.63	6.39	8.86	14.66	17.9	17.5	7.39	16.19	16.21	13.72
	26.25	15.86	7.83	15.88	5.3	10.4	15.11	11.49	17.23	10.01	2.77	10.61
	19.6	17.38	7.62	19.47	6.16	9.36	9.6	6.16	7.21	7.85	9.89	14.41
	15.98	13.88	13.07	22.14	14.24	12.82	14.92	15.88	12.04	13.26	10.5	11.77
	12.83	23.99	10.03	11.89	14.07	9.62	12.75	9.72	9.08	7.12	2.7	15.14
	10.56	21.81	10.5	21.11	4.57	5.79	8.81	12.68	8.71	8.98	14.41	14.16
	14	18.86	15.48	20.11	9.26	14.33	10.01	12.32	13.25	14.11	3.32	8.42
	18.87	12.11	9.09	16.96	18.48	17.16	16.01	16.16	7.29	14.12	16.46	9.33
	25.2	22.1	19.13	23.89	18.27	16.81	7.19	11.21	10.49	11.55	19.93	15.03
	25.93	22.82	20.88	20.31	13.33	8.74	5.69	9.88	13.97	10.29	5.27	3.61
	20.14	22.28	12.8	9.58	12.94	13.22	9.14	3.83	19.03	19.4	6.14	16.72
	10.65	24.33	19.45	6.43	18.47	18.82	8.49	21.33	13.82	12.11	7.94	14.48
	10.77	21.81	8.82	2.75	10.84	16.46	18.17	7	7.98	5.99	12.17	11.9
	17.86	27.13	15.72	6.43	7.88	7.48	27.32	7.41	7.5	12.18	7.64	2.6
		23.45		11.73		12.91		15.39		13.96		6.77
		20.08		5.26		5.31		5.91		12.69		16.96
		25.78		3.43		6.88		12.33		8.12		5.66
		17.71		15.25		10.43		6.3		11.37		11.47
		25.88		6.29		6.76		6.13		5.22		17.85
		16.88		14.58		18.78		12.92		17.07		19.35
		18.73		8.9		9.57		15.59		6.95		13.13
		23.28		14.1		12.51		12		18.96		13.81
		19.4		4.87		8.08		4.05		9.95		0.6
		21.22		19.61		7.41		4.89		5.95		13.9
		24.68		6.75		6.16		12.62		12.87		14.35
		25.38		13.36		5.7		15.12		10.71		10.37
		18.26		12.87		14.46		12.28		9.31		9.3
		27.54		18.52		19.32		7.99		13.24		7.74
		21.62		14.03		13.78		14.99		7.06		7.06
		12.63		11.82		14.67		19.28		11.1		8.7
		11.91		12.8		8.16		15.56		5.62		3.54
		17.25		10.27		10.14		17.29		10.62		20.79
		8.1		7.98		10.28		11.72		17.17		14.88
		19.95		4.45		6.21		8.89		6.37		5.76
		12.51		9.92		10.87		8.26		10.49		5.15
		9.29		6.75		6.23		3.92		7.58		13.28
		11.92		11.23		11.59		8.62		17.38		6.31
		17.34		19.57		14.45		7.23		7.44		3.13
		16.37		6.49		13.59		16.22		12.93		4.62
		22.56		14.69		19.13		6.83		18.48		15.35
		22.62		12.95		7.61		5.28		5.94		9.23
		14.78		18.35		6.89		6.8		11.37		9.05
		11.08		9.17		14.65		12.37		12.3		12.78
		16.99		11.72		20.8		16.13		11.33		18.22
		22.74		16.33		17.41		16.4		13.81		10.58
		14.78		11.77		15.34		13.61		17.55		16.65
Average	17.8965	18.5156	12.6608	12.8725	12.078	12.6778	11.8635	11.7286	10.7003	12.0142	9.26325	10.6556
SEM	0.768165	0.565864	0.702617	0.585254	0.698675	0.508558	0.760776	0.522801	0.545671	0.44978	0.728822	0.540795
S2C Fig
	SW		SE		NE		NW
	WT	CAM-USP6	WT	CAM-USP6	WT	CAM-USP6	WT	CAM-USP6
	36.14	36.14	20.1	26.46	21.25	20	22.4	17.29
	17.29	40.1	10.94	18.65	54.17	19.58	17.6	21.56
	50.93	22.18	24.9	29.48	14.37	31.35	9.69	16.98
	34.48	28.02	18.75	15.31	20.42	29.06	26.25	27.6
	25.41	35.1	14.9	30.1	27.92	15.1	31.77	19.48
	11.25	23.64	20.42	22.92	56.98	16.67	11.35	36.77
	21.14	27.08	23.44	30.83	43.12	17.92	12.29	24.06
	24.79	15.94	25.83	17.5	21.46	57.08	27.92	9.48
	1.46	21.04	13.02	37.5	45.1	29.48	40.42	11.98
	33.85	44.16	21.35	24.17	23.33	12.81	21.35	18.75
	26.46	29.68	20.31	27.4	29.79	29.48	23.44	13.23
	27.81	33.75	25.1	19.9	23.65	27.08	23.02	19.27
	11.35	31.25	11.46	13.75	22.71	39.17	54.37	15.83
	21.98	38.75	16.46	15.73	38.02	25.1	23.44	20.31
	31.77	35	13.85	21.77	26.04	24.17	28.33	18.96
	20.32	37.5	11.77	11.77	61.15	26.87	6.77	23.75
	25.1	62.39	27.92	15.21	22.92	8.02	23.96	14.37
	29.38	33.85	27.5	21.77	16.04	23.44	27.08	20.94
	26.77	20.62	18.85	33.75	18.33	30.42	36.04	15.21
	25.83	31.25	25	26.04	24.58	21.98	24.48	20.73
		16.87		27.19		47.6		8.33
		48.22		5.52		25.31		20.94
		23.96		24.27		40.1		11.67
		22.39		25		36.87		15.73
		31.67		18.75		38.65		10.83
		17.61		7.6		8.65		66.15
		25.94		30.1		34.37		9.58
		48.33		19.9		16.46		15.31
		30.94		33.33		29.17		6.46
		31.66		36.67		9.9		21.46
		48.33		8.85		18.85		23.85
		31.56		14.9		36.98		16.56
		36.87		20.42		27.5		14.9
		14.27		34.37		31.04		20.31
		32.6		21.25		6.87		39.27
		26.57		22.71		28.02		22.6
Average	25.1755	31.5342	19.5935	22.5233	30.5675	26.1422	24.5985	19.7361
SEM	2.33847	1.72822	1.24535	1.35163	3.16003	1.85583	2.45483	1.75238
S2D Fig
	WT	CAM-USP6
	6.35	6.05
	1.35	4.48
	1.35	1.35
	6.79	5
	3.33	5.73
	0	3.33
	3.12	4.37
	3.23	2.19
	0.29	1.04
	3.9	3.85
	4.69	5.83
	0.73	4.06
	1.25	2.25
	3.23	5.83
	5.42	6.04
	1.92	3.23
	1.25	3.54
	4.69	2.08
	1.58	3.85
	3.33	3.75
		4.58
		7.14
		4.48
		4.27
		7.19
		2.71
		5.21
		6.35
		5.73
		2.6
		5.62
		3.02
		4.37
		0.94
		1.16
		6.15
Average	2.89	4.14917
SEM	0.442216	0.289837

## Sheet: S3 Fig
S3D Fig
	WT	Nestin-USP6
	445	572
	603	522
	599	543
Average	549	545.667
SEM	52.0128	14.4952
S3E Fig
	WT	Nestin-USP6
	743.308	760.638
	745.985	754.704
	764.704	748.621
Average	751.332	754.654
SEM	6.73035	3.4691
S3F Fig
	WT		Nestin-USP6
	CUX1+	CTIP2+	CUX1+	CTIP2+
	350	798	323	650
	289	602	290	587
	501	489	399	447
	345	678	426	754
Average	371.25	641.75	359.5	609.5
SEM	45.4063	64.962	31.8133	64.1827

[truncated: 6 more sheets: S4 Fig, S5 Fig, S6 Fig, S8 Fig, S9 Fig, S10 Fig]
